# Supplementary material for: Melatonin Action in Type 2 Diabetic Parotid Gland and Dental Pulp: In Vitro and Bioinformatic Findings
Source: Int J Environ Res Public Health. 2023 Sep 7;20(18):6727. doi: 10.3390/ijerph20186727 (PMC10530673; doi:10.3390/ijerph20186727)
Supplement: Supplementary file 1 [file ijerph-20-06727-s001.zip]

Archive with 1 entries (1 files):
- ijerph-2406042-supplementary.pdf
